# Supplementary material for: Evaluating the Quality of Studies Assessing COVID-19 Vaccine Neutralizing Antibody Immunogenicity
Source: Vaccines (Basel). 2024 Oct 30;12(11):1238. doi: 10.3390/vaccines12111238 (PMC11598362; doi:10.3390/vaccines12111238)
Supplement: Supplementary file 1 [file vaccines-12-01238-s001.zip]

Archive with 1 entries (1 files):
- vaccines-3239185-supplementary.pdf
